# Supplementary material for: Species-level classification of the vaginal microbiome
Source: BMC Genomics. 2012 Dec 17;13(Suppl 8):S17. doi: 10.1186/1471-2164-13-S8-S17 (PMC3535711; doi:10.1186/1471-2164-13-S8-S17)
Supplement: Additional file 4 — (Excel Spreadsheet) Vaginal 16D rDNA Reference Database. The database includes the names of all reference sequences. GenBank accession numbers and gene identifiers are provided for named species. Species-level taxon assignments are based on clustering of V1-V3 16S rDNA reference sequences as described in the Methods. [file 1471-2164-13-S8-S17-S4.xls]

## Sheet: Sheet1
Additional file 4. Vaginal 16S rDNA Reference Database.
Gene ID	GenBank Accession Number	Species-Level Taxon*	Strain Name/Operational Taxonomic Unit
173695	M59083.1	Acetitomaculum ruminis	Acetomaculum ruminis
310975154	NR_037018.1	Acidaminococcus fermentans	Acidaminococcus fermentans strain VR4
506689	U10874.1	Acinetobacter baumanii	Acinetobacter baumanii strain AAU10874
24637991	AF487679.1	Actinobaculum massiliense	Actinobaculum massiliense strain CIP 107404
325975907	HQ992948.1	Actinobaculum schaalii	Actinobaculum schaalii strain 34317
265678673	NR_028978.1	Actinobaculum suis	Actinobaculum urinale strain R9242
6456800	AJ234039.1	Actinomyces bowdenii	Actinomyces bowdenii strain M1956_95_1
15020797	AJ243892.1	Actinomyces canis	Actinomyces canis strain CCUG 34479
22797895	AJ421779.1	Actinomyces cardiffensis	Actinomyces cardiffensis strain CCUG 44997
15485156	AJ249326.1	Actinomyces coleocanis	Actinomyces coleocanis strain CCUG 41708
58036763	AJ697609.1	Actinomyces dentalis	Actinomyces dentalis strain R18165
13811421	AF355191.1	Actinomyces europaeus	Actinomyces europaeus
1838940	X80413.1	Actinomyces georgiae	Actinomyces georgiae
17016960	AF433168.1	Actinomyces hongkongensis	Actinomyces hongkongensis
33321102	AF489585.1	Actinomyces hyovaginalis	Actinomyces hyovaginalis strain E6
288558709	AB545933.1	Actinomyces johnsonii	Actinomyces johnsonii
156076356	EF558367.1	Actinomyces massiliensis	Actinomyces massiliensis strain 4401292
1838945	X82451.1	Actinomyces meyeri_odontolyticus	Actinomyces meyeri
239924940	GQ131411.1	Actinomyces meyeri_odontolyticus	Actinomyces odontolyticus strain F0309
1838946	X81062.1	Actinomyces naeslundii	Actinomyces naeslundii
23503763	AJ508455.1	Actinomyces nasicola	Actinomyces nasicola strain CCUG 46092
1729442	Z33613.1	Actinomyces neuii	Actinomyces neuii strain LCDC 87-080
329790872	AB626631.1	Actinomyces oricola	Actinomyces oricola
260619935	GQ421308.1	Actinomyces oris	Actinomyces oris strain ATCC 27044
10178949	AJ251986.1	Actinomyces radicidentis	Actinomyces radicidentis
70002650	DQ093334.1	Actinomyces radingae	Actinomyces radingae strain F6
67866968	DQ072005.1	Actinomyces ruminicola	Actinomyces ruminicola strain B71
115589692	DQ985456.1	Actinomyces timonensis_denticolens	Actinomyces denticolens strain KM1804_04
185479346	EU484334.1	Actinomyces timonensis_denticolens	Actinomyces timonensis strain 7400942
323500669	HQ850579.1	Actinomyces turicensis	Actinomyces turicensis strain WSB-1012
8980290	AJ243791.1	Actinomyces urogenitalis	Actinomyces urogenitalis
29823185	AJ427451.1	Actinomyces vaccimaxillae	Actinomyces vaccimaxillae strain R10176T
281485357	AB538436.1	Actinomyces viscosus	Actinomyces viscosus strain JCM 8353
-	-	Actinomycetales OTU158	Actinomycetales OTU158
5701789	Y17318.1	Aerococcus christensenii	Aerococcus christensenii CCUG28826
17224915	AF318316.1	Aerococcus sanguinicola	Aerococcus sanguinicola strain BBMML 01
37703009	AY422717.1	Aerococcus urinae	Aerococcus urinae isolate DK E2T
193787908	AB444088.1	Aerococcus viridans	Aerococcus viridans strain DCL1
110430497	DQ673873.1	Agromyces allii_lapidis_terreus	Agromyces allii strain UMS-62
125487081	EF363711.1	Agromyces allii_lapidis_terreus	Agromyces terreus strain DS-10
343202644	NR_043028.1	Agromyces allii_lapidis_terreus	Agromyces lapidis strain CD55
222137870	FJ607310.1	Agromyces atrinae	Agromyces atrinae strain P27
219856898	NR_024717.1	Agromyces brachium	Agromyces bracchium strain IFO 16238
219856897	NR_024716.1	Agromyces cluster54	Agromyces luteolus strain IFO 16235
238684499	FJ972171.1	Agromyces cluster54	Agromyces bauzanensis strain BZ41
254055933	GQ241325.1	Agromyces cluster54	Agromyces soli MJ21
255683258	AB515329.1	Agromyces cluster54	Agromyces tropicus strain AK2-48
265678308	NR_028610.1	Agromyces cluster54	Agromyces rhizospherae strain 14
265678542	NR_028846.1	Agromyces cluster54	Agromyces albus strain VKM Ac-1800
265678803	NR_029108.1	Agromyces cluster54	Agromyces ulmi strain XIL01
265678825	NR_029130.1	Agromyces cluster54	Agromyces hippuratus strain DSB MGU 15-6
341925865	AB648943.1	Agromyces cluster54	Agromyces ramosus strain S32335
343206265	NR_044857.1	Agromyces cluster54	Agromyces mediolanus strain DSM 20152
265678558	NR_028862.1	Allisonella histaminiformans	Allisonella histaminiformans strain MR2
61808333	AY957475.1	Alloiococcus otitis	Alloiococcus otitis
21732233	AJ278695.1	Alloscardovia omnicolens	Alloscardovia omnicolens strain CCUG 34444
281485354	AB538433.1	Anaerococcus hydrogenalis	Anaerococcus hydrogenalis JCM 7635
454445	D14154.1	Anaerococcus lactolyticus_cluster	Anaerococcus lactolyticus
-	-	Anaerococcus lactolyticus_cluster	Anaerococcus OTU149
-	-	Anaerococcus lactolyticus_cluster	Anaerococcus OTU155
219846768	NR_026360.1	Anaerococcus octavius	Anaerococcus octavius strain NCTC 9810
-	-	Anaerococcus OTU145	Anaerococcus OTU145
-	-	Anaerococcus OTU147	Anaerococcus OTU147
-	-	Anaerococcus OTU151	Anaerococcus OTU151
-	-	Anaerococcus OTU153	Anaerococcus OTU153
-	-	Anaerococcus OTU5	Anaerococcus OTU5
295147940	AB558162.1	Anaerococcus prevotii	Anaerococcus prevotii strain JCM 6490
257480662	GQ422749.1	Anaerococcus tetradius	Anaerococcus tetradius strain F0127
237690153	FJ947528.1	Anaerostipes butyraticus	Anaerostipes butyraticus strain 35-7
108743308	AB243986.1	Anaerostipes caccae	Anaerostipes caccae strain L2
296930960	CP002045.1	Arcanobacterium haemolyticum_phocae	Arcanobacterium haemolyticum DSM 20595
315466840	FR749962.1	Arcanobacterium haemolyticum_phocae	Arcanobacterium phocae strain DSM 10002T
219878303	NR_025442.1	Arcanobacterium hippocoleae	Arcanobacterium hippocoleae strain CCUG 44697
5736639	AB015945.1	Atopobium fossor	Atopobium fossor
288774872	FN178468.2	Atopobium minutum	Atopobium minutum DSM 20586T
-	-	Atopobium OTU7	Atopobium OTU7
295147946	AB558168.1	Atopobium parvulum	Atopobium parvulum strain JCM 10300
310974955	NR_036819.1	Atopobium rimae	Atopobium rimae strain ATCC 49626
12240234	AF325325.1	Atopobium vaginae	Atopobium vaginae
294338431	FN658986.1	Aurantimonas altamirensis	Aurantimonas altamirensis strain 4026850
306410602	HQ200404.1	Bacillus cereus	Bacillus cereus strain N
-	-	Bacteria OTU-M1	Bacteria OTU-M1
284925041	AB510696.1	Bacteroides acidifaciens	Bacteroides acidifaciens strain JCM 10556
343200759	NR_041446.1	Bacteroides barnesiae	Bacteroides barnesiae strain JCM 13652
74474936	AB214328.1	Bacteroides cellulosilyticus_intestinalis_oleiciplenus	Bacteroides intestinalis strain JCM 13265
258546327	AB490803.1	Bacteroides cellulosilyticus_intestinalis_oleiciplenus	Bacteroides oleiciplenu strain YIT 12058
284925043	AB510698.1	Bacteroides cellulosilyticus_intestinalis_oleiciplenus	Bacteroides cellulosilyticus JCM 15632
529981	L35517.1	Bacteroides cellulosolvens	Bacteroides cellulosolvens strain ATCC 35603
301171102	AB572597.1	Bacteroides chinchillae_satorii	Bacteroides sartorii
302129275	AB547637.1	Bacteroides chinchillae_satorii	Bacteroides chinchillae
110796878	AB253732.1	Bacteroides clarus_gallinarum	Bacteroides gallinarum strain JCM 13658
258546325	AB490801.1	Bacteroides clarus_gallinarum	Bacteroides clarus strain YIT 12056
302129277	AB547639.1	Bacteroides coagulans	Bacteroides coagulans strain JCM 12528
343200591	NR_041278.1	Bacteroides coprocola	Bacteroides coprocola DSM 17136 strain M16
343200774	NR_041461.1	Bacteroides coprophilus	Bacteroides coprophilus DSM 18228 strain CB42
343198437	NR_041818.1	Bacteroides coprosuis	Bacteroides coprosuis DSM 18011 strain PC139
343200177	NR_040864.1	Bacteroides eggerthii	Bacteroides eggerthii DSM 20697 strain DSM 20697
343200626	NR_041313.1	Bacteroides finegoldii	Bacteroides finegoldii DSM 17565 strain JCM 13345
258546326	AB490802.1	Bacteroides fluxus	Bacteroides fluxus strain YIT 12057
73665992	DQ100448.1	Bacteroides fragilis	Bacteroides fragilis strain SDG-Mt85-5B
302129281	AB547643.1	Bacteroides graminisolvens	Bacteroides graminisolvens strain JCM 15093
284925047	AB510702.1	Bacteroides helcogenes	Bacteroides helcogenes strain JCM 6297
22475171	AY126616.1	Bacteroides massiliensis	Bacteroides massiliensis strain B84634
195933898	EU887841.1	Bacteroides nordii	Bacteroides nordii strain H6
343200178	NR_040865.1	Bacteroides ovatus	Bacteroides ovatus strain JCM 5824
302129283	AB547645.1	Bacteroides paurosaccharolyticus	Bacteroides paurosaccharolyticus
343200590	NR_041277.1	Bacteroides plebeius	Bacteroides plebeius DSM 17135 strain M12
343200798	NR_041485.1	Bacteroides propionicifaciens	Bacteroides propionicifaciens strain SV434
284925070	AB542771.1	Bacteroides pyogenes	Bacteroides pyogenes strain DSM 20612
295841622	AB531489.1	Bacteroides rodentium	Bacteroides rodentium strain JCM 16496
343200760	NR_041447.1	Bacteroides salanitronis	Bacteroides salanitronis DSM 18170 strain JCM 13657
284925052	AB510707.1	Bacteroides salyersiae	Bacteroides salyersiae strain JCM 12988
284925053	AB510708.1	Bacteroides stercoris	Bacteroides stercoris strain JCM 9496
159159323	EU136679.1	Bacteroides thetaiotaomicron_faecis	Bacteroides thetaiotaomicron strain BCRC10624
302129278	AB547640.1	Bacteroides thetaiotaomicron_faecis	Bacteroides faecis strain JCM 16478
343200179	NR_040866.1	Bacteroides uniformis	Bacteroides uniformis strain JCM 5828
284925057	AB510712.1	Bacteroides vulgatus_dorei	Bacteroides vulgatus strain JCM 5826
343200664	NR_041351.1	Bacteroides vulgatus_dorei	Bacteroides dorei DSM 17855 strain JCM 13471
284925058	AB510713.1	Bacteroides xylanisolvens	Bacteroides xylanisolvens strain JCM 15633
309387133	HQ259739.1	Bifidobacterium adolescentis	Bifidobacterium adolescentis strain LCR4
257153267	AB489094.1	Bifidobacterium angulatum	Bifidobacterium angulatum YL1
4730863	D86188.1	Bifidobacterium asteroides_coryneforme_indicum	Bifidobacterium indicum JCM 1302
188593524	AB437355.1	Bifidobacterium asteroides_coryneforme_indicum	Bifidobacterium asteroides
188593527	AB437358.1	Bifidobacterium asteroides_coryneforme_indicum	Bifidobacterium coryneforme
309387138	HQ259744.1	Bifidobacterium bifidum	Bifidobacterium bifidum strain LCR9
4730882	AB006658.1	Bifidobacterium breve_cluster	Bifidobacterium breve ATCC 15700
55442127	AY735402.1	Bifidobacterium breve_cluster	Bifidobacterium breve strain BR2
4730862	D86187.1	Bifidobacterium catenulatum_pseudocatenulatum	Bifidobacterium pseudocatenulatum strain JCM 1200
284930160	GU361816.1	Bifidobacterium catenulatum_pseudocatenulatum	Bifidobacterium catenulatum strain KCTC 3221
284930161	GU361817.1	Bifidobacterium choerinum	Bifidobacterium choerinum strain KCTC 3275
4730866	D86191.1	Bifidobacterium cluster19	Bifidobacterium gallinarum strain JCM 6291
4730869	D86194.1	Bifidobacterium cluster19	Bifidobacterium globosum strain JCM 5820
4730872	D86195.1	Bifidobacterium cluster19	Bifidobacterium pseudolongum strain JCM 1205
4730875	D89328.1	Bifidobacterium cluster19	Bifidobacterium saeculare/Bifidobacterium pullorum (identical in V1-V3)
284930162	GU361818.1	Bifidobacterium cuniculi	Bifidobacterium cuniculi strain KCTC 3276
4730858	D86183.1	Bifidobacterium dentium	Bifidobacterium dentium strain ATCC 27534
4730864	D86189.1	Bifidobacterium gallicum	Bifidobacterium gallicum strain JCM 8224
15823597	AB050136.1	Bifidobacterium lactis	Bifidobacterium lactis strain YIT 4121
55442173	AY735403.1	Bifidobacterium longum_infantis_suis	Bifidobacterium longum strain BG3
188593529	AB437360.1	Bifidobacterium longum_infantis_suis	Bifidobacterium suis/Bifidobacterium infantis (identical in V1-V3)
284930168	GU361824.1	Bifidobacterium magnum	Bifidobacterium magnum strain KCTC 3228
284930169	GU361825.1	Bifidobacterium merycicum	Bifidobacterium merycicum strain KCTC 3369
284930170	GU361826.1	Bifidobacterium minimum	Bifidobacterium minimum strain KCTC 3273
27818755	AY174108.1	Bifidobacterium psychroaerophilum	Bifidobacterium psychroaerophilum
284930175	GU361831.1	Bifidobacterium ruminantium	Bifidobacterium ruminantium strain KCTC 3425
219878313	NR_025452.1	Bifidobacterium scardovii	Bifidobacterium scardovii strain CCUG 13008
4730880	D89378.1	Bifidobacterium subtile	Bifidobacterium subtile strain DSM 20096
3345461	AB016246.1	Bifidobacterium thermacidophilum_boum	Bifidobacterium thermophilum
284930158	GU361814.1	Bifidobacterium thermacidophilum_boum	Bifidobacterium boum strain KCTC 3227
85372623	DQ340557.1	Bifidobacterium thermophilum	Bifidobacterium thermophilum strain RBL67
300669736	AB571656.1	Blautia coccoides_producta	Blautia coccoides strain JCM 1395
312222634	AB600998.1	Blautia coccoides_producta	Blautia product
307219170	AB588023.1	Blautia glucerasea	Blautia glucerasea strain JCM 17039
268607436	AB534168.1	Blautia hansenii	Blautia hansenii strain JCM 14655
294799811	GU968169.1	Blautia hydrogenotrophica	Blautia hydrogenotrophica strain 15
91065342	DQ440825.1	Bosea cluster53	Bosea eneae/Bosea vestrisii (identical in V1-V3)
219857530	NR_025118.1	Bosea cluster53	Bosea massiliensis strain 63287
265678484	NR_028787.1	Bosea cluster53	Bosea minatitlanensis strain AMX51
343201268	NR_041994.1	Bosea cluster53	Bosea thiooxidans strain DSM 9653
39465	X66025.1	Bradyrhizobiaceae cluster49	Bradyrhizobium denitrificans/Bradyrhizobium japonicum (identical in V1-V3)
2290233	U87759.1	Bradyrhizobiaceae cluster49	Afipia broomeae strain F186 16S
146424675	AB300992.1	Bradyrhizobiaceae cluster49	Bradyrhizobium iriomotense
265678799	NR_029104.1	Bradyrhizobiaceae cluster49	Bradyrhizobium betae strain PL7HG1
309401314	GU306140.1	Bradyrhizobiaceae cluster49	Bradyrhizobium canariense strain LG-6
342359678	JN228087.1	Bradyrhizobiaceae cluster49	Bradyrhizobium yuanmingense/Bradyrhizobium liaoningense (identical in V1-V3)
343202650	NR_043036.1	Bradyrhizobiaceae cluster49	Bradyrhizobium jicamae strain PAC68
343202651	NR_043037.1	Bradyrhizobiaceae cluster49	Bradyrhizobium pachyrhizi/Bradyrhizobium elkanii (identical in V1-V3)
158905545	EU086808.1	Brevibacterium ravenspurgense	Brevibacterium ravenspurgense strain 744
7637526	AF220064.1	Bulleidia extructa	Bulleidia extructa
-	-	Bulleidia OTU94	Bulleidia OTU94
195933899	EU887842.1	Butyrivibrio fibrisolvens	Butyrivibrio fibrisolvens strain H15
307722113	GU121460.1	Butyrivibrio hungatei	Butyrivibrio hungatei strain JK205
1051210	U37378.1	Butyrivibrio proteoclasticus	Butyrivibrio proteoclasticus strain B316T
151564547	EF621896.1	Campylobacter canadensis	Campylobacter canadensis strain L267
76781175	DQ174143.1	Campylobacter cluster30	Campylobacter jejuni/ Campylobacter coli (identical in V1-V3)
76781215	DQ174183.1	Campylobacter cluster30	Campylobacter insulaenigrae strain NCTC 12927
166788189	AM922331.1	Campylobacter cluster30	Campylobacter peloridis strain LMG 23910T
215489865	AM933374.1	Campylobacter cluster30	Campylobacter subantarcticus strain LMG 24378
222823046	NC_012039.1	Campylobacter cluster30	Campylobacter lari strain RM2100
224762749	FM883693.1	Campylobacter cluster30	Campylobacter volucris strain LMG 24379
157163852	NC_009802.1	Campylobacter concisus	Campylobacter concisus strain 13826
76781197	DQ174165.1	Campylobacter curvus	Campylobacter curvus strain ATCC 35224
6760439	AF219235.1	Campylobacter fetus_mucosalis_hyointestinalis	Campylobacter hyointestinalis
49036415	AY621303.1	Campylobacter fetus_mucosalis_hyointestinalis	Campylobacter fetus strain 03-427
76781205	DQ174173.1	Campylobacter fetus_mucosalis_hyointestinalis	Campylobacter mucosalis strain ATCC 43264
257460328	NZ_ACYG01000026.1	Campylobacter gracilis	Campylobacter gracilis strain 164-83
3135380	AF062491.1	Campylobacter hominis	Campylobacter hominis strain HS-B
76781213	DQ174181.1	Campylobacter lanienae	Campylobacter lanienae strain NCTC 13004
76781204	DQ174172.1	Campylobacter rectus	Campylobacter rectus strain CCUG 27948
76781188	DQ174156.1	Campylobacter showae	Campylobacter showae strain CCUG 11641
76781186	DQ174154.1	Campylobacter sputorum	Campylobacter sputorum strain NZ504-95
76781189	DQ174157.1	Campylobacter upsaliensis_helveticus	Campylobacter upsaliensis strain CCUG 14913
76781196	DQ174164.1	Campylobacter upsaliensis_helveticus	Campylobacter helveticus strain E504-90
240247468	FN401324.1	Campylobacter ureolyticus	Campylobacter ureolyticus (formerly Bacteroides)
285797041	GU407023.1	Catonella morbi	Catonella morbi clone _Z012
4127686	AJ227812.1	Caulobacter leidyi	Caulobacter leidyi strain ATCC 15260
4127496	AJ227782.1	Caulobacteraceae bacteroides_variabilis	Brevundimonas bacteroides strain CB7
4127601	AJ227783.1	Caulobacteraceae bacteroides_variabilis	Brevundimonas variabilis strain ATCC 15255 (T)
4127498	AJ227787.1	Caulobacteraceae cluster34	Brevundimonas aurantiaca strain CB-R
4127529	AJ227779.1	Caulobacteraceae cluster34	Brevundimonas vancanneytii
4127530	AJ227786.1	Caulobacteraceae cluster34	Brevundimonas intermedia/Brevundimonas vesicularis/Brevundimonas nasdae (identical in V1-V3)
4127552	AJ227797.1	Caulobacteraceae cluster34	Brevundimonas poindexterae strain FWC40
4127553	AJ227798.1	Caulobacteraceae cluster34	Brevundimonas staleyi strain FWC43
4127556	AJ227801.1	Caulobacteraceae cluster34	Brevundimonas mediterranea strain V4.BO.10
4127731	AJ227774.1	Caulobacteraceae cluster34	Caulobacter mirabilis strain FWC38
4165421	AB021415.1	Caulobacteraceae cluster34	Brevundimonas diminuta strain IAM 12691T
13183550	AF296688.1	Caulobacteraceae cluster34	Brevundimonas alba strain H12C5
56542038	AJ717389.1	Caulobacteraceae cluster34	Brevundimonas bullata isolate AC4
62422098	AY971368.1	Caulobacteraceae cluster34	Brevundimonas kwangchunensis strain KSL-102
83977436	DQ335215.1	Caulobacteraceae cluster34	Brevundimonas terrae strain KSL-145
87129047	DQ372984.1	Caulobacteraceae cluster34	Brevundimonas aveniformis strain EMB102
125487083	EF363713.1	Caulobacteraceae cluster34	Brevundimonas lenta strain DS-18
164518352	AM921622.1	Caulobacteraceae cluster34	Caulobacter henricii strain PhyCEm-80
220683604	FJ544245.1	Caulobacteraceae cluster34	Brevundimonas naejangsanensis strain BIO-TAS2-2
290138953	GQ250440.2	Caulobacteraceae cluster34	Brevundimonas olei strain MJ15
295429362	CP002008.1	Caulobacteraceae cluster34	Caulobacter segnis strain ATCC 21756
310975243	NR_037107.1	Caulobacteraceae cluster34	Brevundimonas subvibrioides strain CB81
317160941	GU459216.1	Caulobacteraceae cluster34	Caulobacter vibroides strain QS2
63354771	DQ019294.1	Chlamydia trachomatis	Chlamydia trachomatis strain B/TW-5
345848045	JN544159.1	Chryseobacterium gleum	Chryseobacterium gleum strain PRR1
437750	X73451.1	Clostridiaceae cluster18	Clostridium ghonii strain NCIMB 10636
17529652	AB075769.1	Clostridiaceae cluster18	Clostridium bifermentans strain ATCC_638
17529654	AB075771.1	Clostridiaceae cluster18	Clostridium sordellii strain ATCC 9714
163813844	NZ_ABEZ02000021.1	Clostridiaceae cluster18	Clostridium bartlettii
315466290	FR749985.1	Clostridiaceae cluster18	Eubacterium tenue strain DSM 20695T
-	-	Clostridiaceae 1 OTU17	Clostridiaceae1 OTU17
66878594	AY958888.1	Clostridiales BVAB2	Clostridiales BVAB2
306850711	GQ900635.1	Clostridiales BVAB3	Clostridiales BVAB3
-	-	Clostridiales OTU22	Clostridiales OTU22
7321085	AJ237755.1	Clostridium acidisoli_akagii	Clostridium akagii strain CK58
7327846	AJ237756.2	Clostridium acidisoli_akagii	Clostridium acidisoli strain CK74
67472425	AY959944.2	Clostridium alkalicellulosi	Clostridium alkalicellum
82618890	DQ278862.1	Clostridium aminophilum	Clostridium aminophilum isolate 152R-1b
301335130	AB573069.1	Clostridium aminovalericum	Clostridium aminovalericum strain JCM_11016
395956	X68316.1	Clostridium argentinese_schirmacherense	Clostridium argentinense
78038891	AM114453.1	Clostridium argentinese_schirmacherense	Clostridium schirmacherense strain AP15T
25168256	AE001437.1	Clostridium aurantibutyricum_acetobutylicum	Clostridium acetobutylicum
210148716	FJ358641.1	Clostridium aurantibutyricum_acetobutylicum	Clostridium aurantibutyricum strain DSM 793
174147	M59089.1	Clostridium bolteae_clostridioforme	Clostridium clostridiiformes
30024177	AJ508452.1	Clostridium bolteae_clostridioforme	Clostridium bolteae strain 16351
22531596	AJ506119.1	Clostridium bowmanii	Clostridium bowmanii strain DSM 14206
284413616	AB542932.1	Clostridium cadaveris	Clostridium cadaveris strain JCM 1392
162138875	AB221372.2	Clostridium caenicola	Clostridium caenicola
313760327	FR733680.1	Clostridium cellobioparum_termitidis	Clostridium termitidis strain DSM5398T
332144237	AB627030.1	Clostridium cellobioparum_termitidis	Clostridium cellobioparum strain JCM 1422
349361	L09177.1	Clostridium cellulosi	Clostridium cellulosi
302575779	CP002160.1	Clostridium cellulovorans	Clostridium cellulovorans
51036225	AB186359.1	Clostridium clariflavum	Clostridium clariflavum
572675	X76739.1	Clostridium cluster27	Clostridium xylanolyticum strain DSM 6555T
4079806	AF067965.1	Clostridium cluster27	Clostridium methoxybenzovorans
7271123	Y18184.1	Clostridium cluster27	Clostridium indolis strain DSM 755
7576458	AF092549.1	Clostridium cluster27	Clostridium algidixylanolyticum
38156694	AY353957.1	Clostridium cluster27	Clostridium amygdalinum
302195072	CP002109.1	Clostridium cluster27	Clostridium saccharolyticum strain WM1
1237032	X96736.1	Clostridium cluster28	Clostridium pascui
6651248	AF156796.1	Clostridium cluster28	peptidovorans
94536497	AM261414.1	Clostridium cluster28	Clostridium nitrophenolicum strain 1DT
268308904	GU129927.1	Clostridium cluster28	Clostridium magnum strain FM5
49128	X68174.1	Clostridium cluster32	Clostridium barati strain ATCC27638
49133	X68179.1	Clostridium cluster32	Clostridium beijerinckii strain DSM791
431243	X71857.1	Clostridium cluster32	Clostridium puniceum
443839	X75907.1	Clostridium cluster32	Clostridium paraputrificum
7271134	Y18171.1	Clostridium cluster32	Clostridium roseum strain DSM 51
20338772	AJ458420.1	Clostridium cluster32	Clostridium butyricum strain VPI3266
46359702	AB161367.1	Clostridium cluster32	Clostridium sardiniense strain DSM 2632
1620504	U51843.1	Clostridium cluster46	Clostridium chauvoei
3641369	U59278.1	Clostridium cluster46	Clostridium septicum
7271136	Y18174.1	Clostridium cluster46	Clostridium tertium strain DSM 2485
7271137	Y18175.1	Clostridium cluster46	Clostridium sartagoformum strain DSM 129
281485350	AB538429.1	Clostridium cochlearium	Clostridium cochlearium strain JCM_1396
7271124	Y18188.1	Clostridium cocleatum	Clostridium cocleatum strain DSM 1551
25956046	AJ420008.1	Clostridium colicanis	Clostridium colicanis strain 13634
437748	X73439.1	Clostridium collagenovorans	Clostridium collagenovorans strain DSM 3089
7271121	Y18179.1	Clostridium cylindrosporum	Clostridium cylindrosporum strain DSM 605
4377976	AF072473.1	Clostridium difficile	Clostridium difficile strain VPI 10463
7271120	Y18176.1	Clostridium disporicum_quinii	Clostridium disporicum strain DSM 5521
219846557	NR_026149.1	Clostridium disporicum_quinii	Clostridium quinii strain DSM 6736
7576248	Y18813.1	Clostridium drakei_carboxidivorans	Clostridium drakei strain SL1T
27542940	AY170379.1	Clostridium drakei_carboxidivorans	Clostridium carboxidivorans
28864688	AY208919.1	Clostridium fallax	Clostridium fallax isolate VA24831_02
572643	X77851.1	Clostridium felsineum	Clostridium felsineum strain DSM 794 16S
6649001	AF126687.1	Clostridium fimetarium	Clostridium fimetarium
4995957	AF069742.1	Clostridium frigidicarnis	Clostridium frigidicarnis
5441311	AF092548.1	Clostridium gasigenes	Clostridium gasigenes
12060182	AB037910.1	Clostridium haemolyticum_novyi	Clostridium haemolyticum
14495154	AB045606.1	Clostridium haemolyticum_novyi	Clostridium novyi
572645	X77837.1	Clostridium halophilum	Clostridium halophilum strain DSM 5387
51572178	AY552788.2	Clostridium hathewayi	Clostridium hathewayi
298160874	AB566416.1	Clostridium histolyticum	Clostridium histolyticum
315466844	FR749966.1	Clostridium hungatei	Clostridium hungatei strain DSM 14427T
6983835	AB023973.1	Clostridium hylemonae	Clostridium hylemonae strain TN-272
144837	M23732.1	Clostridium innocuum	Clostridium innocuum
54873535	AY781385.1	Clostridium intestinale	Clostridium intestinale
437756	X73447.1	Clostridium irregulare	Clostridium irregulare strain DSM 2635
3492841	AB011057.1	Clostridium josui	Clostridium josui
572653	X77845.1	Clostridium litorale	Clostridium litorale strain DSM 5388
174130	M59107.1	Clostridium lituseburense	Clostridium lituseburense
313760335	FR733688.1	Clostridium ljungdahlii	Clostridium ljungdahlii strain DSM13528T
315466771	FR749893.1	Clostridium malenominatum	Clostridium malenominatum strain DSM 1127T
313760309	FR733662.1	Clostridium mangenotii	Clostridium mangenotii strain DSM1289T
195933877	EU887820.1	Clostridium mayombei_glycolicum	Clostridium glycolicum strain SN12
313760329	FR733682.1	Clostridium mayombei_glycolicum	Clostridium mayombei strain DSM6539T
154466652	EU037903.1	Clostridium mesophilum	Clostridium mesophilum strain SW408
7271122	Y18181.1	Clostridium methylpentosum	Clostridium methylpentosum strain DSM 5476
315466801	FR749923.1	Clostridium oceanicum	Clostridium oceanicum strain DSM 1290T
7271131	Y18187.1	Clostridium orbiscindens	Clostridium orbiscindens strain DSM 6740
174129	M59109.1	Clostridium oroticum	Clostridium oroticum
1684678	Z69939.1	Clostridium paradoxum	Clostridium paradoxum clone para99
270265548	AB536773.1	Clostridium pasteurianum	Clostridium pasteurianum strain JCM 1408
110673209	CP000246.1	Clostridium perfringens	Clostridium perfringens
285617	D14639.1	Clostridium piliforme	Clostridium piliforme strain RT
572657	X77839.1	Clostridium polysaccharolyticum	Clostridium polysaccharolyticum strain DSM 1801
603985	X71853.1	Clostridium populeti	Clostridium populeti
437762	X73448.1	Clostridium proteolyticum	Clostridium proteolyticum strain DSM 3090
310975226	NR_037090.1	Clostridium psychrophilum	Clostridium psychrophilum strain A-1/C-an/I
6649002	AF127023.1	Clostridium putrefaciens_algidicarnis	Clostridium algidicarnis
6649003	AF127024.1	Clostridium putrefaciens_algidicarnis	Clostridium putrefaciens
437763	X73440.1	Clostridium ramosum	Clostridium ramosum strain DSM_1402
572663	X77850.1	Clostridium rectum	Clostridium rectum strain NCIMB 10651
73665970	DQ100445.1	Clostridium saccharogumia	Clostridium saccharogumia strain SDG-Mt85-3Db
8118498	AF262238.1	Clostridium scindens	Clostridium scindens
458491	X75908.1	Clostridium spiroforme	Clostridium spiroforme
395963	X68189.1	Clostridium sporogenes	Clostridium sporogenes
13277234	AJ310082.1	Clostridium stercorarium	Clostridium stercorarium strain DSM 8532T
7288883	AF241844.1	Clostridium subterminale_sulfidigene_thiosulforeducens	Clostridium subterminale isolate DSM 6970
13506625	AY024332.1	Clostridium subterminale_sulfidigene_thiosulforeducens	Clostridium thiosulforeducens
124111004	EF199998.1	Clostridium subterminale_sulfidigene_thiosulforeducens	Clostridium sulfidigenes strain SGB2
122725189	EF025909.1	Clostridium symbiosum	Clostridium symbiosum strain 69
40717	X68184.1	Clostridium tetanomorphum	Clostridium tetanomorphum strain NCIMB11547
315466832	FR749954.1	Clostridium thermoalcaliphilum	Clostridium thermoalcaliphilum strain DSM 7309T
439903	X72868.1	Clostridium thermobutyricum_thermopalmarium	Clostridium thermobutyricum
12658966	AF286862.1	Clostridium thermobutyricum_thermopalmarium	Clostridium thermopalmarium
154126223	EF680276.1	Clostridium thermocellum	Clostridium thermocellum strain JN4
174123	M59113.1	Clostridium tyrobutyricum	Clostridium tyrobutyricum
14530063	AJ276992.1	Clostridium uliginosum	Clostridium uliginosum strain CK55
2832893	X97432.1	Clostridium vincentii	Clostridium vincentii
1292851	X81125.1	Clostridium viride	Clostridium viride
5668618	AF116920.1	Clostridium xylanovorans	Clostridium xylanovorans
293628597	AB495143.1	Comamonadaceae cluster57	Roseateles depolymerans HG-P
293628598	AB495144.1	Comamonadaceae cluster57	Pelomonas saccharophilia strain H-Z9
170321831	AB361624.1	Coprococcus catus	Coprococcus catus strain L8
116878302	EF031542.1	Coprococcus comes	Coprococcus comes strain ATCC 27758
116878303	EF031543.1	Coprococcus eutactus	Coprococcus eutactus strain ATCC 27759
-	-	Coriobacteriaceae OTU27	Coriobactericeae OTU27
1066022	X84440.1	Corynebacterium ammoniagenes	Corynebacterium ammoniagenes strain CIP 101283
23954559	AF537589.1	Corynebacterium argentoratense	Corynebacterium argentoratense isolate 98-0075
33145922	AJ441057.1	Corynebacterium atypicum	Corynebacterium atypicalis strain R10176
32491883	AY321294.1	Corynebacterium aurimucosum_nigricans	Corynebacterium nigricans isolate 91-0032
42741742	AY536427.1	Corynebacterium aurimucosum_nigricans	Corynebacterium aurimucosum strain NRRL B-24143
671816	X84251.1	Corynebacterium callunae	Corynebacterium callunae strain NCFB 10338
260181567	GQ871934.1	Corynebacterium canis	Corynebacterium canis 1170
671817	X84248.1	Corynebacterium cluster45	Corynebacterium diphtheriae strain NCTC 11397
671838	X84250.1	Corynebacterium cluster45	Corynebacterium jeikeium strain NCTC 11913
671857	X84256.1	Corynebacterium cluster45	Corynebacterium ulceransstrain NCTC 7910
671858	X84680.1	Corynebacterium cluster45	Corynebacterium vitarumen strain NCTC 20294
1067115	X84441.1	Corynebacterium cluster45	Corynebacterium flavescens strain NCDO 1320
1067118	X84438.1	Corynebacterium cluster45	Corynebacterium propinquum strain CIP 103792
1729452	Z33614.1	Corynebacterium cluster45	Corynebacterium OTU28
3336854	Y09569.1	Corynebacterium cluster45	Corynebacterium camporealensis strain CRS-51
3336856	Y10076.1	Corynebacterium cluster45	Corynebacterium phocae strain M408/89/1 CCUG 38205
4033354	Y15886.1	Corynebacterium cluster45	Corynebacterium confusum strain DMMZ 2439
15144262	AJ401282.1	Corynebacterium cluster45	Corynebacterium felinum strain CCUG 39943
23954564	AF537594.1	Corynebacterium cluster45	Corynebacterium falsenii isolate 97-0205
29420373	AJ439343.1	Corynebacterium cluster45	Corynebacterium pseudodiphthericum strain CIP103420T
29420375	AJ439345.1	Corynebacterium cluster45	Corynebacterium macginleyi strain CIP104099T
29420376	AJ439346.1	Corynebacterium cluster45	Corynebacterium accolens strain CIP104783T
146335196	EF217056.1	Corynebacterium cluster45	Corynebacterium massiliensis strain 5402485
155795102	EF462413.1	Corynebacterium cluster45	Corynebacterium freneyi isolate 3526
197693982	FJ157329.1	Corynebacterium cluster45	Corynebacterium freiburgense strain 1045
219846623	NR_026215.1	Corynebacterium cluster45	Corynebacterium amycolatum strain CIP 103452
265678670	NR_028975.1	Corynebacterium cluster45	Corynebacterium tuberculostearicum strain Medalle X
309949295	AB595944.1	Corynebacterium cluster45	Corynebacterium auriscanis strain JCM 12369
3581950	AJ222815.1	Corynebacterium cluster58	Corynebacterium variabilis strain DSM 20132
4467384	Y14651.1	Corynebacterium cluster58	Corynebacterium riegelii
4630801	AB004730.1	Corynebacterium cluster58	Corynebacterium terpenotabidum
56131577	AY677186.1	Corynebacterium cluster58	Corynebacterium tuscaniense strain ISS-5309
56787038	AY827881.1	Corynebacterium cluster58	Corynebacterium appendicis isolate cp08.25
78498863	DQ219354.1	Corynebacterium cluster58	Corynebacterium marinum strain 701
146335195	EF217055.1	Corynebacterium cluster58	Corynebacterium timonensis strain 5401744
671815	X84252.1	Corynebacterium cystitidis	Corynebacterium cystitidis strain NCTC 11863
2564229	Z97069.1	Corynebacterium durum	Corynebacterium durum
13383318	AB055963.1	Corynebacterium efficiens	Corynebacterium efficiens strain YS-314
794031	X86688.1	Corynebacterium glucuronolyticum	Corynebacterium glucuronolyticum
12642594	AF314192.1	Corynebacterium glutamicum	Corynebacterium glutamicum
29372859	AY226509.1	Corynebacterium halotolerans	Corynebacterium halophilum
2462261	Y09045.1	Corynebacterium imitans_lipophiloflavum	Corynebacterium lipophiloflavum strain DMMZ 1944
2462262	Y09044.1	Corynebacterium imitans_lipophiloflavum	Corynebacterium imitans strain 2023
4007031	Y10077.1	Corynebacterium kroppenstedtii	Corynebacterium kroppenstedtii strain CCUG 35717
190714206	FM173120.1	Corynebacterium lubricantis	Corynebacterium lubricantis strain KSS-4Se
213495941	FJ423600.1	Corynebacterium maris	Corynebacterium maris Coryn-1
2578000	Y09806.1	Corynebacterium mastitidis	Corynebacterium mastitidis strain S-8
23955497	AF543288.1	Corynebacterium matruchotii	Corynebacterium matruchotii strain ChDC OS36
671844	X84241.1	Corynebacterium mycetoides	Corynebacterium mycetoidesstrain NCTC 9864
223951463	FJ185225.1	Corynebacterium pyruviciproducens_cluster	Corynebacterium pyruviciproducens
-	-	Corynebacterium pyruviciproducens_cluster	Corynebacterium OTU29
1067119	X84442.1	Corynebacterium simulans_striatum	Corynebacterium striatum strain NCTC 764
3893106	AJ012837.1	Corynebacterium simulans_striatum	Corynebacterium simulans strain UCL553
22795811	AJ429234.1	Corynebacterium spheniscorum	Corynebacterium spheniscorum strain CCUG 45512T
15144214	AJ295841.1	Corynebacterium testudinoris	Corynebacterium testudinoris strain CCUG 41823T
2462259	Y09655.1	Corynebacterium thomssenii_sundsvallense	Corynebacterium sundsvallense strain CCUG 36622
3323433	AF010474.1	Corynebacterium thomssenii_sundsvallense	Corynebacterium thomssenii
17974274	AB075017.1	Delftia acidovorans_lacustris_tsuruhatensis	Delftia tsuruhatensis
317160940	GU459215.1	Delftia acidovorans_lacustris_tsuruhatensis	Delftia acidovorans/Delftia lacustris (identical in V1-V3)
-	-	Dialister cluster51	Dialister OTU167
-	-	Dialister cluster51	Dialister OTU30
30313610	AY162469.1	Dialister invisus	Dialister invisus DSM 15470
329790874	AB626633.1	Dialister micraerophilus	Dialister micraerophilus
301072787	HM596297.1	Dialister pneumosintes	Dialister pneumosintes strain F0409
329790875	AB626634.1	Dialister propionicifaciens	Dialister propionicifaciens
176838333	AB370249.1	Dialister succinatiphilus	Dialister succinatiphilus
309387122	HQ259728.1	Dorea longicatena	Dorea longicatena strain LCR19
310975225	NR_037089.1	Eggerthella lenta	Eggerthella lenta strain 1899B
32481963	AY321958.1	Eggerthella sinensis	Eggerthella sinensis strain HKU14
1165114	X87276.1	Enterobacteriaceae cluster31	Klebsiella pneumoniae
1865788	Z83204.1	Enterobacteriaceae cluster31	Escherichia coli
3169776	AF025366.1	Enterobacteriaceae cluster31	Citrobacter diversus strain CDC 8132-86
4581981	AJ233408.1	Enterobacteriaceae cluster31	Citrobacter freundii strain DSM 30039
9049450	AB045737.1	Enterobacteriaceae cluster31	Citrobacter rodentium
52697022	AY696664.1	Enterobacteriaceae cluster31	Escherichia albertii strain 9194
152218517	EU009181.1	Enterobacteriaceae cluster31	Shigella boydii strain FBD010
152218535	EU009199.1	Enterobacteriaceae cluster31	Shigella sonnei strain FBD025
164504839	EU333881.1	Enterobacteriaceae cluster31	Klebsiella granulomatis strain K22-14
195542134	EU868610.1	Enterobacteriaceae cluster31	Escherichia blattae strain CIP 104942
218354981	CU928158.1	Enterobacteriaceae cluster31	Escherichia fergusonii ATCC 35469
220962072	FJ581027.1	Enterobacteriaceae cluster31	Citrobacter werkmanii strain IITRL7
254939261	FN433034.1	Enterobacteriaceae cluster31	Citrobacter farmeri strain CCB18B
265678384	NR_028686.1	Enterobacteriaceae cluster31	Citrobacter sedlakii strain I-75
265678385	NR_028687.1	Enterobacteriaceae cluster31	Citrobacter braakii strain 167
310751440	HQ407238.1	Enterobacteriaceae cluster31	Citrobacter murliniae strain E61
310751468	HQ407266.1	Enterobacteriaceae cluster31	Escherichia hermannii strain T91
310751469	HQ407267.1	Enterobacteriaceae cluster31	Shigella flexneri strain T92
310751486	HQ407284.1	Enterobacteriaceae cluster31	Klebsiella variicola strain C109
325975904	HQ992945.1	Enterobacteriaceae cluster31	Citrobacter koseri strain LMG 5519
326885692	JF346892.1	Enterobacteriaceae cluster31	Shigella dysenteriae strain GYPB22
334084827	FR870441.1	Enterobacteriaceae cluster31	Citrobacter amalonaticus strain CECT 863T
343198931	NR_044076.1	Enterobacteriaceae cluster31	Cronobacter sakazakii strain ATCC 29544
343200840	NR_041527.1	Enterobacteriaceae cluster31	Citrobacter youngae strain GTC 1314
343201010	NR_041697.1	Enterobacteriaceae cluster31	Citrobacter gillenii strain CDC 4693-86
343201062	NR_041749.1	Enterobacteriaceae cluster31	Klebsiella oxytoca strain ATCC 13182
343455535	JN254642.1	Enterobacteriaceae cluster31	Salmonella enterica subsp. enterica strain ST2
344055820	JN545838.1	Enterobacteriaceae cluster31	Serratia marcescens strain YXJ-1002
6478167	AF008581.1	Enterobacteriaceae cluster55	Providencia stuartii
68223356	AM040490.1	Enterobacteriaceae cluster55	Providencia heimbachae strain DSM 3591
157073732	AB273746.1	Enterobacteriaceae cluster55	Proteus myxofaciens GTC 1265
295407808	HM038003.1	Enterobacteriaceae cluster55	Providencia sneebia strain ATCC:BAA-1589
295407809	HM038004.1	Enterobacteriaceae cluster55	Providencia burhodogranariea strain ATCC:BAA-1590
310751457	HQ407255.1	Enterobacteriaceae cluster55	Providencia alcalifaciens strain G80
340025976	JN092595.1	Enterobacteriaceae cluster55	Proteus penneri strain FFL8
340025980	JN092599.1	Enterobacteriaceae cluster55	Proteus hauseri/Proteus vulgaris (identical in V1-V3)
343201685	NR_042411.1	Enterobacteriaceae cluster55	Providencia rustigianii strain DSM 4541
343201687	NR_042413.1	Enterobacteriaceae cluster55	Providencia rettgeri strain DSM 4542
343201689	NR_042415.1	Enterobacteriaceae cluster55	Providencia vermicola strain OP1
343970843	JF430796.1	Enterobacteriaceae cluster55	Proteus mirabilis strain 20932-1
73661131	AJ877015.1	Enterococcus aquamarinus	Enterococcus aquamarinus strain LMG 16607T
265679029	NR_029337.1	Enterococcus asini	Enterococcus asini strain AS2
4234621	AF061007.1	Enterococcus canintestini_dispar	Enterococcus dispar
71273473	AJ888906.1	Enterococcus canintestini_dispar	Enterococcus canintestini strain LMG 13590T
11342553	AJ301827.1	Enterococcus cecorum	Enterococcus cecorum strain LMG 12902
14646890	AF286831.1	Enterococcus cluster24	Enterococcus moraviensis
61398710	AY943820.1	Enterococcus cluster24	Enterococcus caccae strain 2215-02
83999764	AM039967.1	Enterococcus cluster24	Enterococcus silesiacus strain LMG 23084
83999765	AM039968.1	Enterococcus cluster24	Enterococcus termitis strain: LMG 8895T
265678492	NR_028795.1	Enterococcus cluster24	Enterococcus haemoperoxidus strain 440
4234626	AF061012.1	Enterococcus cluster33	Enterococcus malodoratus
11342564	AJ301838.1	Enterococcus cluster33	Enterococcus raffinosus strain LMG 12999
15620527	AF335596.2	Enterococcus cluster33	Enterococcus villorum
25140582	AF326472.1	Enterococcus cluster33	Enterococcus ratti
26513841	AY156090.1	Enterococcus cluster33	Enterococcus canis strain LMG 21553
38374180	AY442814.1	Enterococcus cluster33	Enterococcus avium
63109340	DQ010644.1	Enterococcus cluster33	Enterococcus devriesei strain LMG 13603
84874534	DQ340072.1	Enterococcus cluster33	Enterococcus durans strain KLDS 6.0318
89357455	DQ411809.1	Enterococcus cluster33	Enterococcus pseudoavium strain ATCC 49372
89357456	DQ411810.1	Enterococcus cluster33	Enterococcus gilvus strain ATCC BAA-350
254952558	GQ337034.1	Enterococcus cluster33	Enterococcus phoeniculicola strain SS1721
262176906	GU084441.1	Enterococcus cluster33	Enterococcus mundtii strain AT6
294799817	GU968175.1	Enterococcus cluster33	Enterococcus faecium strain 27
310975218	NR_037082.1	Enterococcus cluster33	Enterococcus hirae strain R
11342554	AJ301828.1	Enterococcus columbae	Enterococcus columbae strain LMG 11740
327533853	CP002621.1	Enterococcus faecalis	Enterococcus faecalis
122725188	EF025908.1	Enterococcus gallinarum	Enterococcus gallinarum strain 22B
54303971	AJ626904.1	Enterococcus italicus_camelliae_saccharominimus	Enterococcus saccharominimus strain LMG 22197
157907327	AB362595.1	Enterococcus italicus_camelliae_saccharominimus	Enterococcus italicus/ Enterococcus camelliae (identical in V1-V3)
37682308	AY396048.1	Enterococcus pallens_hermanniensis	Enterococcus hermanniensis strain LMG 13617
89357458	DQ411812.1	Enterococcus pallens_hermanniensis	Enterococcus pallens strain ATCC BAA-351
89357462	DQ411816.1	Enterococcus saccharolyticus	Enterococcus saccharolyticus strain ATCC 43076
11342567	AJ301841.1	Enterococcus sulfureus	Enterococcus sulfureus strain LMG 13084
329790871	AB626630.1	Eubacterium rectale	Eubacterium rectale
261228523	AB525414.1	Eubacterium saburreum	Eubacterium saburreum strain JCM 11021
219846855	NR_026447.1	Facklamia ignava	Facklamia ignava strain ATCC 700631
219878261	NR_025400.1	Facklamia miroungae	Facklamia miroungae strain CIP 106764
265679043	NR_029351.1	Facklamia sourekii	Facklamia sourekii strain SS 1019
219846890	NR_026482.1	Facklamia tabacinasalis	Facklamia tabacinasalis strain GF112B
28628166	AY169427.1	Faecalibacterium prausnitzii	Faecalibacterium prausnitzii clone 1-79
336454737	AB640691.1	Finegoldia magna	Finegoldia magna strain JCM 1766
174648	M58685.1	Fusobacterium cluster48	Fusobacterium simiae
23955509	AF543300.1	Fusobacterium cluster48	Fusobacterium nucleatum
27549281	AY162222.1	Fusobacterium cluster48	Fusobacterium canifelinum strain RMA 11693
254596851	GQ301043.1	Fusobacterium cluster48	Fusobacterium periodonticum strain ATCC 33693
285797710	GU407692.1	Fusobacterium cluster48	Fusobacterium naviforme clone WWP_SS9_C20
265678628	NR_028933.1	Fusobacterium gonidiaformans_equinum	Fusobacterium equinum strain VPB 4027
-	-	Fusobacterium gonidiaformans_equinum	Fusobacterium gonidiaformans
94537531	DQ486127.1	Fusobacterium necrophorum	Fusobacterium necrophorum
174644	M58681.1	Fusobacterium russii	Fusobacterium russii
309710779	AB595132.1	Fusobacterium varium	Fusobacterium varium strain JCM 3722
310945382	CP002104.1	Gardnerella vaginalis	Gardnerella vaginalis ATCC 14019
219846828	NR_026420.1	Gemella bergeri	Gemella bergeri strain 617-93
310975056	NR_036920.1	Gemella cunicula	Gemella cunicula strain M60449_99_1
405154	L14326.1	Gemella morbillorum_sanguinis_haemolysans	Gemella haemolysans
405155	L14327.1	Gemella morbillorum_sanguinis_haemolysans	Gemella morbillorum
219846827	NR_026419.1	Gemella morbillorum_sanguinis_haemolysans	Gemella sanguinis strain 2045-94
-	-	Gemella OTU86	Gemella OTU86
219846877	NR_026469.1	Gemella palaticanis	Gemella palaticanis strain M663-98-1
323575284	FR822389.1	Granulicatella adiacens	Granulicatella adiacens strain CCUG 60768
265678380	NR_028682.1	Granulicatella elegans	Granulicatella elegans strain B1333
174784	M75044.1	Haemophilus aegyptius_influenza_haemolyticus	Haemophilus aegyptius strain HEARRNAQ
8489231	AF224308.1	Haemophilus aegyptius_influenza_haemolyticus	Haemophilus influenzae strain MCCM 02082
342221006	JN175335.1	Haemophilus aegyptius_influenza_haemolyticus	Haemophilus haemolyticus strain CIP 103290
41080611	AY513483.1	Haemophilus ducreyi	Haemophilus ducreyi strain ATCC 33921
219857485	NR_025073.1	Haemophilus felis	Haemophilus felis strain ATCC 49733
38260383	AY362907.1	Haemophilus haemoglobinophilus	Haemophilus haemoglobinophilus strain CCUG 3714
2655111	AF024530.1	Haemophilus influenzae-murium	Haemophilus influenzae-murium
37805599	AJ295746.3	Haemophilus parahaemolyticus_paraphrohaemolyticus	Haemophilus parahaemolyticus strain NCTC 8479T
344222668	JF506640.1	Haemophilus parahaemolyticus_paraphrohaemolyticus	Haemophilus paraphrohaemolyticus strain NCTC 10670
344222680	JF506652.1	Haemophilus parainfluenzae	Haemophilus parainfluenzae strain HK 2149
38260385	AY362909.1	Haemophilus parasuis	Haemophilus parasuis strain CCUG 3712
342221011	JN175340.1	Haemophilus piscium	Haemophilus piscium strain CIP 106116
62125777	AY962106.1	Haemophilus quentini	Haemophilus quentini strain S32F2
111660409	DQ851143.1	Haemophilus simiae	Haemophilus simiae strain ROG53
224581446	NR_027228.1	Helcococcus ovis	Helcococcus ovis strain s840-96-2
18026764	AF198623.1	Hyphomicrobium chloromethanicum	Hyphomicrobium chloromethanicum strain CM2
219846838	NR_026430.1	Hyphomicrobium methylovorum	Hyphomicrobium methylovorum strain DSM 5458
23194457	AF538931.1	Hyphomicrobium sulfonivorans	Hyphomicrobium sulfonivorans strain WDL6
285026366	AB543807.2	Hyphomicrobium vulgare	Hyphomicrobium vulgare
285183583	GU419701.1	Johnsonella ignava	Johnsonella ignava clone WWP_SS8_G02
11095289	AF298663.1	Lachnobacterium bovis	Lachnobacterium bovis strain LRC 5382
238278443	GQ046543.1	Lachnospiraceae BVAB1	Lachnospiraceae BVAB1
125630736	EF382648.1	Lachnospiraceae Cellulosilyticum ruminicola	Cellulosilyticum ruminicola strain H1
51512126	AY699277.1	Lachnospiraceae Lachnospira pectinoschiza	Lachnospira pectinoschiza isolate M81
-	-	Lachnospiraceae OTU33	Lachnospiraceae OTU33
160332472	AB303841.1	Lactobacillus acetotolerans	Lactobacillus acetotolerans strain JCM 3825
55466866	AJ632157.1	Lactobacillus acidifarinae_namurensis_zymae	Lactobacillus zymae strain LMG 22198
55466867	AJ632158.1	Lactobacillus acidifarinae_namurensis_zymae	Lactobacillus acidifarinae strain LMG 22200
116054477	AM259119.1	Lactobacillus acidifarinae_namurensis_zymae	Lactobacillus namurensis strain LMG 23584T
148921470	AB326357.1	Lactobacillus acidipiscis_pobuzihii	Lactobacillus acidipiscis strain NBRC 102164
269913890	AB326368.1	Lactobacillus acidipiscis_pobuzihii	Lactobacillus pobuzihii strain NBRC 103229
282154586	AB425914.1	Lactobacillus agilis	Lactobacillus agilis strain TB-A07
265678315	NR_028617.1	Lactobacillus algidus	Lactobacillus algidus strain M 6 A9
219878309	NR_025448.1	Lactobacillus amylolyticus_hamsteri	Lactobacillus hamsteri strain DSM 5661
265679044	NR_029352.1	Lactobacillus amylolyticus_hamsteri	Lactobacillus amylolyticus DSM 11664 strain LA 5
117575085	AM236150.1	Lactobacillus amylotrophicus	Lactobacillus amylotrophicus strain NRRL B-4435
56797562	AJ871178.1	Lactobacillus animalis_apodemi_murinus	Lactobacillus apodemi strain ASB1T
148921463	AB326350.1	Lactobacillus animalis_apodemi_murinus	Lactobacillus animalis strain NBRC 15882
218139556	EF187260.2	Lactobacillus animalis_apodemi_murinus	Lactobacillus murinus
139002284	AB175730.1	Lactobacillus aviarius	Lactobacillus aviarius strain LAV5
175017	M58809.1	Lactobacillus bifermentans	Lactobacillus bifermentans
6651428	AF183558.1	Lactobacillus bobalius_kimchii_paralimentarius	Lactobacillus kimchii
26800854	AJ422035.1	Lactobacillus bobalius_kimchii_paralimentarius	Lactobacillus paralimentarius strain ACA-DC 3413
56267098	AY681134.1	Lactobacillus bobalius_kimchii_paralimentarius	Lactobacillus bobalius strain 203
82468797	DQ268866.1	Lactobacillus brevis_hammesii	Lactobacillus brevis strain HZGUAP002
258612363	AB512777.1	Lactobacillus brevis_hammesii	hammesii
167891932	AM905388.1	Lactobacillus cluster14	Lactobacillus fabifermentans strain LMG 24284T
188504309	EU675926.1	Lactobacillus cluster14	Lactobacillus pentosus strain C50-6
219878308	NR_025447.1	Lactobacillus cluster14	Lactobacillus paraplantarum strain DSM 10667
313747344	AB603688.1	Lactobacillus cluster14	Lactobacillus plantarum strain UB9
28883468	AY204891.1	Lactobacillus cluster16	Lactobacillus curvatus strain YMRS3a
28883473	AY204896.1	Lactobacillus cluster16	Lactobacillus sakei strain HNSL5a
77681102	AM113778.1	Lactobacillus cluster16	Lactobacillus graminis strain DSM 20719
165292282	AB370875.1	Lactobacillus cluster16	Lactobacillus fuchuensis strain B5M10
145321024	EF534204.1	Lactobacillus cluster17	Lactobacillus rhamnosus strain LV108
218456576	FJ476126.1	Lactobacillus cluster17	Lactobacillus paracasei strain 6W
310975258	NR_037122.1	Lactobacillus cluster17	Lactobacillus zeae strain RIA 482
313575611	HQ318715.2	Lactobacillus cluster17	Lactobacillus casei strain FJAT-CF9
118420845	AB262734.1	Lactobacillus cluster22	Lactobacillus parafarraginis strain NRIC 0677
157907412	AB362680.1	Lactobacillus cluster22	Lactobacillus kefiri strain NRIC 0585
165292286	AB370879.1	Lactobacillus cluster22	Lactobacillus parakefiri strain JCM 8573
218456575	FJ476125.1	Lactobacillus cluster22	Lactobacillus parabuchneri strain D1
226069422	AB366399.1	Lactobacillus cluster22	Lactobacillus rapi strain YIT 11688
226088594	AB366385.1	Lactobacillus cluster22	Lactobacillus sunkii strain YIT 11161
282154612	AB425940.1	Lactobacillus cluster22	Lactobacillus buchneri strain TB-H34
148921465	AB326352.1	Lactobacillus cluster26	Lactobacillus mali strain NBRC 102159
163845594	AY681126.2	Lactobacillus cluster26	Lactobacillus uvarum strain 8
167891933	AM905389.1	Lactobacillus cluster26	Lactobacillus cacaonum strain LMG 24285T
195950681	DQ664203.2	Lactobacillus cluster26	Lactobacillus aquaticus strain IMCC1736
206597150	AB365976.1	Lactobacillus cluster26	Lactobacillus capillatus strain YIT 11306
225006230	AB458681.1	Lactobacillus cluster26	Lactobacillus sucicola strain NRIC 0735
77681100	AM113776.1	Lactobacillus coleohominis	Lactobacillus coleohominis strain DSM 14060
119359935	AB268119.1	Lactobacillus composti	Lactobacillus composti strain NRIC 0690
51512165	AY683322.1	Lactobacillus concavus	Lactobacillus concavus strain AS 1.5017
32479630	AJ575741.1	Lactobacillus coryniformis	Lactobacillus coryniformis strain CECT 4129
30142106	AY253660.1	Lactobacillus crispatus_cluster	Lactobacillus ultunensis
55418399	AY773947.1	Lactobacillus crispatus_cluster	Lactobacillus acidophilus strain BCRC10695
115315678	AY700063.2	Lactobacillus crispatus_cluster	Lactobacillus sobrius strain OTU171-001
126013495	EF412985.1	Lactobacillus crispatus_cluster	Lactobacillus gallinarum strain I26
219857185	NR_024813.1	Lactobacillus crispatus_cluster	Lactobacillus kitasatonis strain JCM 1039
226526875	FJ844986.1	Lactobacillus crispatus_cluster	Lactobacillus helveticus strain IMAU20077
282154587	AB425915.1	Lactobacillus crispatus_cluster	Lactobacillus amylovorus strain: TB-A08
295029968	FN692037.1	Lactobacillus crispatus_cluster	Lactobacillus crispatus strain ST1
5123820	AJ242969.1	Lactobacillus crispatus_type1	Lactobacillus crispatus strain NCTC 4
16549054	AJ417499.1	Lactobacillus crustorum_mindensis_farciminis	Lactobacillus farciminis strain DSM 20185
223047786	FJ645923.1	Lactobacillus crustorum_mindensis_farciminis	Lactobacillus crustorum strain 125
265678644	NR_028949.1	Lactobacillus crustorum_mindensis_farciminis	Lactobacillus mindensis strain TMW 1.80
55418402	AY773950.1	Lactobacillus delbrueckii	Lactobacillus delbrueckii subsp. lactis strain BCRC11051
103422338	CR954253.1	Lactobacillus delbrueckii	Lactobacillus delbrueckii subsp. bulgaricus strain ATCC 11842
189345361	EU722745.1	Lactobacillus delbrueckii	Lactobacillus delbrueckii subsp. delbrueckii
310975140	NR_037004.1	Lactobacillus diolivorans	Lactobacillus diolivorans strain JKD6
282154596	AB425924.1	Lactobacillus equi	Lactobacillus equi strain TB-C18
218775050	AB290830.1	Lactobacillus equicursoris	Lactobacillus equicursoris
118420843	AB262732.1	Lactobacillus farraginis	Lactobacillus farraginis strain NRIC 0678
313493519	HQ650232.1	Lactobacillus fermentum	Lactobacillus fermentum strain KN02
310974925	NR_036789.1	Lactobacillus fructivorans	Lactobacillus fructivorans strain DSM 20203
163954908	AB008209.1	Lactobacillus gasseri_cluster	Lactobacillus gasseri strain YIT 0192
169313616	EU487512.1	Lactobacillus gasseri_cluster	Lactobacillus taiwanensis strain BCRC 17755
255040333	FJ557011.1	Lactobacillus gasseri_cluster	Lactobacillus johnsonii strain NCC2822
265678779	NR_029084.1	Lactobacillus gastricus	Lactobacillus gastricus strain Kx156A7
154623615	AB267406.1	Lactobacillus hayakitensis	Lactobacillus hayakitensis
116235048	AB262962.1	Lactobacillus hilgardii	Lactobacillus hilgardii
310975118	NR_036982.1	Lactobacillus iners	Lactobacillus iners strain DSM 13335
218139555	EF187259.2	Lactobacillus intestinalis	Lactobacillus intestinalis
171850492	EU559601.1	Lactobacillus jensenii	Lactobacillus jensenii strain ZDY161a
265678778	NR_029083.1	Lactobacillus kalixensis	Lactobacillus kalixensis strain Kx127A2
253735631	AB372208.1	Lactobacillus kefirgranum_kefiranofaciens	Lactobacillus kefirgranum/ Lactobacillus kefiranofaciens (identical in V1-V3)
301072779	HM596289.1	Lactobacillus kisonensis	Lactobacillus kisonensis strain F0435
219846812	NR_026404.1	Lactobacillus kunkeei	Lactobacillus kunkeei strain YH-15
3982551	AF000163.1	Lactobacillus manihotivorans	Lactobacillus manihotivorans strain YAM I
313192234	FR693800.1	Lactobacillus mucosae	Lactobacillus mucosae isolate LB2
42517082	AB162131.1	Lactobacillus nagelii	Lactobacillus nagelii
56786164	AY690834.1	Lactobacillus nantensis	Lactobacillus nantensis strain LP33
52631930	AY733085.1	Lactobacillus oligofermentans	Lactobacillus oligofermentans strain 533
224581425	NR_027206.1	Lactobacillus oris_antri	Lactobacillus antri strain Kx146A4
301072775	HM596285.1	Lactobacillus oris_antri	Lactobacillus oris strain F0423
218478043	AB473624.1	Lactobacillus paracollinoides	Lactobacillus paracollinoides strain JCM1113
265679052	NR_029360.1	Lactobacillus perolens	Lactobacillus perolens strain L532
219878232	NR_025371.1	Lactobacillus pontis_frumenti	Lactobacillus frumenti strain TMW 1.666
310974924	NR_036788.1	Lactobacillus pontis_frumenti	Lactobacillus pontis strain LTH 2587
32879399	AJ576007.1	Lactobacillus rennini	Lactobacillus rennini strain CECT 5922
310941364	AB597003.1	Lactobacillus reuteri	Lactobacillus reuteri strain: HC4
218456569	FJ476119.1	Lactobacillus rossiae	Lactobacillus rossiae strain JL4
148921467	AB326354.1	Lactobacillus ruminis	Lactobacillus ruminis strain NBRC 102161
265678780	NR_029085.1	Lactobacillus saerimneri	Lactobacillus saerimneri strain GDA154
15987824	AF420311.1	Lactobacillus salivarius	Lactobacillus salivarius
265678953	NR_029261.1	Lactobacillus sanfranciscensis	Lactobacillus sanfranciscensis strain L-12
52313415	AB154519.1	Lactobacillus satsumensis_oeni	Lactobacillus satsumensis strain NRIC 0604
213689301	EU821353.1	Lactobacillus satsumensis_oeni	Lactobacillus oeni strain 420
115738483	AM279150.1	Lactobacillus secaliphilus	Lactobacillus secaliphilus strain TMW 1.1309T
175007	M58831.1	Lactobacillus sharpeae	Lactobacillus sharpeae
165292289	AB370882.1	Lactobacillus siligionis	Lactobacillus siligionis strain NBRC 101315
94442140	AB257866.1	Lactobacillus suebicus	Lactobacillus suebicus isolate MCH2-2
94442137	AB257863.1	Lactobacillus thailandensis_pantheris	Lactobacillus thailandensis
157907411	AB362679.1	Lactobacillus thailandensis_pantheris	Lactobacillus pantheris strain NRIC 0415
32879398	AJ576006.1	Lactobacillus tucceti_nodensis	Lactobacillus tucceti strain CECT 5920
169636297	AB332024.2	Lactobacillus tucceti_nodensis	Lactobacillus nodensis
257480640	GQ422709.1	Lactobacillus vaginalis	Lactobacillus vaginalis strain DoxG3
56267095	AY681131.1	Lactobacillus vini	Lactobacillus vini strain 116
327342702	AB596941.1	Leuconostoc lactis	Leuconostoc lactis strain JCM 6123
57282329	AJ505973.1	Marvinbryantia formatexigens	Marvinbryantia formatexigens strain I-52
-	-	Megasphaera cluster52	Megasphaera OTU70
-	-	Megasphaera cluster52	Megasphaera OTU71
73487026	DQ146765.1	Megasphaera elsdenii	Megasphaera elsdenii strain 5T
284451157	GU470904.1	Megasphaera micronuciformis	Megasphaera micronuciformis strain F0359
77176704	DQ223729.1	Megasphaera paucivorans_sueciensis	Megasphaera sueciensis strain VTT E-97791
77176705	DQ223730.1	Megasphaera paucivorans_sueciensis	Megasphaera paucivorans strain VTT E-032341
83272653	DQ287787.1	Methylobacillus flagellatus_glycogenes	Methylobacillus flagellatus strain KT
313760348	FR733701.1	Methylobacillus flagellatus_glycogenes	Methylobacillus glycogenes strain DSM5685T
-	-	Methylophilus cluster11	Methylophilus OTU89
54695302	AB193724.1	Methylophilus cluster11	Methylophilus methylotrophus
54695303	AB193725.1	Methylophilus cluster11	Methylophilus leisingeri
226201176	FJ807673.1	Microbacterium agarici_lindanitolerans	Microbacterium agarici/Microbacterium lindanitolerans (identical in V1-V3)
113460133	AB271156.1	Microbacterium barkeri	Microbacterium barkeri strain MXC4-2-1
515840	X77444.1	Microbacterium cluster35	Microbacterium liquefaciens/Microbacterium maritypicum (identical in V1-V3)
516143	X77442.1	Microbacterium cluster35	Microbacterium imperiale strain DSM 20530
516261	X77445.1	Microbacterium cluster35	Microbacterium testaceum strain DSM 20166
3641628	AB004717.1	Microbacterium cluster35	Microbacterium keratanolyticum
3641631	AB004720.1	Microbacterium cluster35	Microbacterium terrae
4662608	AB007421.1	Microbacterium cluster35	Microbacterium arborescens
5924042	AJ249780.1	Microbacterium cluster35	Microbacterium foliorum strain DSM 12966
7800898	AJ277840.1	Microbacterium cluster35	Microbacterium phyllosphaerae strain DSM 13468
28564448	AJ491806.1	Microbacterium cluster35	Microbacterium paraoxydans strain CF36
29653064	AY244784.1	Microbacterium cluster35	Microbacterium resistens
40456381	AY509224.1	Microbacterium cluster35	Microbacterium arabinogalactanolyticum strain S8
47824676	AJ698725.1	Microbacterium cluster35	Microbacterium oleivorans strain DSM_16091T
57864400	AB013907.2	Microbacterium cluster35	Microbacterium kitamiense strain kitami C2
89142792	AM182159.1	Microbacterium cluster35	Microbacterium aurantiacum strain DSM 12506
89143224	AM181504.1	Microbacterium cluster35	Microbacterium hominis strain DSM 12509
89143227	AM181507.1	Microbacterium cluster35	Microbacterium thalassium strain DSM 12511
109452313	AB248875.1	Microbacterium cluster35	Microbacterium pygmaeum
113531173	AB271048.1	Microbacterium cluster35	Microbacterium ginsengisoli
149287253	EF623999.1	Microbacterium cluster35	Microbacterium profundi strain Shh49
156255116	AB355700.1	Microbacterium cluster35	Microbacterium esteraromaticum strain S45
158302654	AB286020.1	Microbacterium cluster35	Microbacterium marinilacus
158302655	AB286021.1	Microbacterium cluster35	Microbacterium sediminicola
161729079	AB286027.1	Microbacterium cluster35	Microbacterium awajiense
161729082	AB286030.1	Microbacterium cluster35	Microbacterium lacus
167508045	EU440992.1	Microbacterium cluster35	Microbacterium schleiferi strain 2PR54-18
189483968	EU714360.1	Microbacterium cluster35	Microbacterium trichotecenolyticum strain 332
209414612	AM949677.1	Microbacterium cluster35	Microbacterium invictum strain DC-200T
219846568	NR_026160.1	Microbacterium cluster35	Microbacterium lacticum strain DSM 20427
227810175	FJ865214.1	Microbacterium cluster35	Microbacterium pseudoresistens strain CC-005209
310974975	NR_036839.1	Microbacterium cluster35	Microbacterium laevaniformans strain C820
313770964	HQ530520.1	Microbacterium cluster35	Microbacterium flavescens strain X6
319658818	HQ323459.1	Microbacterium cluster35	Microbacterium chocolatum strain S6
327239428	HQ316116.1	Microbacterium cluster35	Microbacterium oxydans strain P53
332310316	GU593650.1	Microbacterium cluster35	Microbacterium aoyamense strain I-C-6
4648299	AB007417.1	Microbacterium dextranolyticum	Microbacterium dextranolyticum
47824677	AJ698726.1	Microbacterium ginsengiterrae_hydrocarbonoxydans	Microbacterium hydrocarbonoxydans strain DSM 16089T
193995167	EU873314.1	Microbacterium ginsengiterrae_hydrocarbonoxydans	Microbacterium ginsengiterrae strain DCY37
310975071	NR_036935.1	Microbacterium halotolerans	Microbacterium halotolerans strain YIM 70130
169658839	AB274908.1	Microbacterium hatanonis	Microbacterium hatanonis
145369664	AM158907.3	Microbacterium indicum	Microbacterium indicum strain BBH6T
159906338	EU239498.1	Microbacterium insulae	Microbacterium insulae strain DS-66
134105930	EF466125.1	Microbacterium kribbense	Microbacterium kribbense strain MSL_04 16S
154090432	AM747814.1	Microbacterium luticocti	Microbacterium luticocti strain SC-087BT
255592282	GQ351351.1	Microbacterium mitrae	Microbacterium mitrae strain M4-8
55294677	AJ853909.1	Microbacterium paludicola	Microbacterium paludicola strain US15T
148532299	EF593038.1	Microbacterium soli	Microbacterium soli strain DCY17
17266323	AY062021.1	Microbacterium ulmi	Microbacterium ulmi
55294676	AJ853908.1	Microbacterium xylanilyticum	Microbacterium xylanilyticum strain S3-ET
34787154	AJ576084.1	Mobiluncus curtisii	Mobiluncus curtisii strain CCUG 22339
34787151	AJ576081.1	Mobiluncus mulieris	Mobiluncus mulieris
219856893	NR_024712.1	Mogibacterium vescum	Mogibacterium vescum strain ATCC 700697
342221012	JN175341.1	Moraxella osloensis	Moraxella osloensis strain CIP 68.35
15215557	AY043168.1	Morganella morganii	Morganella morganii
22094834	AF527773.1	Moryella indoligenes	Moryella indoligenes strain MDA2477
243010686	GQ153273.1	Mycobacterium parascrofulaceum	Mycobacterium parascrofulaceum strain ATCC BAA-614
17026275	AJ419904.1	Mycoplasma agalactiae	Mycoplasma agalactiae strain 4212
46578280	AY531655.1	Mycoplasma amphoriforme	Mycoplasma amphoriforme strain A39
256809971	GQ409971.1	Mycoplasma arginini	Mycoplasma arginini strain 284F08
862688	U26046.1	Mycoplasma capricolum_leachii_mycoides	Mycoplasma capricolum strain ATCC 27343
862696	U26039.1	Mycoplasma capricolum_leachii_mycoides	Mycoplasma mycoides subsp. mycoides
862703	U26054.1	Mycoplasma capricolum_leachii_mycoides	Mycoplasma leachii strain PG50
175459	M22441.1	Mycoplasma gallisepticum_imitans	Mycoplasma gallisepticum
399593	L24103.1	Mycoplasma gallisepticum_imitans	Mycoplasma imitans
459531	X77334.1	Mycoplasma genitalium_pneumoniae	Mycoplasma genitalium
301633103	CP002077.1	Mycoplasma genitalium_pneumoniae	Mycoplasma pneumoniae
150134	M96660.1	Mycoplasma hominis	Mycoplasma hominis
1432059	U58997.1	Mycoplasma hyopharyngis	Mycoplasma hyopharyngis
3142625	AF064063.1	Mycoplasma iners	Mycoplasma iners
133723168	EF447273.1	Mycoplasma iowae	Mycoplasma iowae strain HTL04-4846A
399592	L24106.1	Mycoplasma meleagridis	Mycoplasma meleagridis
55832789	AY796060.1	Mycoplasma orale_faucium	Mycoplasma orale strain NC10112
285179718	GU417336.1	Mycoplasma orale_faucium	Mycoplasma faucium clone WWP_SS7_G24
111283651	DQ840513.1	Mycoplasma phocicerebrale	Mycoplasma phocicerebrale strain CSL 5195S2
175478	M23940.1	Mycoplasma pirum	Mycoplasma pirum
3057073	AF013996.1	Mycoplasma spermatophilum	Mycoplasma spermatophilum strain NC011720
312205707	GU395611.1	Neisseria gonorrhoeae	Neisseria gonorrhoeae strain 3mut_SP
237506922	FJ577261.2	Oribacterium sinus	Oribacterium sinus strain F0268
219857437	NR_025025.1	Papillibacter cinnamivorans	Papillibacter cinnamivorans strain CIN1
265678833	NR_029138.1	Parascardovia denticolens	Parascardovia denticolens strain B 3028
10862897	AJ272036.1	Parasporobacterium paucivorans	Parasporobacterium paucivorans strain SYR1
32492915	AY323523.1	Parvimonas micra	Parvimonas micra strain ATCC 33270
-	-	Parvimonas OTU142	Parvimonas OTU142
-	-	Parvimonas OTU144	Parvimonas OTU144
81251229	DQ211726.1	Pasteurellaceae cluster56	Actinobacillus rossii strain JF2726
219878284	NR_025423.1	Pasteurellaceae cluster56	Haemophilus pittmaniae strain HK85
339515583	AB644260.1	Peptococcus niger	Peptococcus niger strain JCM 6506
219846766	NR_026358.1	Peptoniphilus harei	Peptoniphilus harei strain DSM 10020
454440	D14147.1	Peptoniphilus indolicus	Peptoniphilus indolicus
219846767	NR_026359.1	Peptoniphilus ivorii	Peptoniphilus ivorii strain DSM 10022
454182	D14141.1	Peptoniphilus lacrimalis	Peptoniphilus lacrimalis isolate GIFU 7667
294846527	GU938836.1	Peptoniphilus OTU42	Peptoniphilus OTU42
32967250	AY326462.1	Peptostreptococcus anaerobius	Peptostreptococcus anaerobius NCTC 11460
285175207	GU414965.1	Peptostreptococcus anaerobius	Peptostreptococcus anaerobius clone MW016
285162865	GU401283.1	Peptostreptococcus stomatis	Peptostreptococcus stomatis clone _S016
332002450	JF803519.1	Porphyromonadaceae OTU134	Porphyromonadaceae OTU134
307219167	AB588020.1	Porphyromonas bennonis	Porphyromonas bennonis strain JCM 16335
302129292	AB547654.1	Porphyromonas cangingivalis	Porphyromonas cangingivalis strain JCM 15983
261228525	AB525416.1	Porphyromonas canoris	Porphyromonas canoris strain JCM 16132
302129294	AB547656.1	Porphyromonas catoniae	Porphyromonas catoniae strain JCM 13863
302129295	AB547657.1	Porphyromonas circumdentaria	Porphyromonas circumdentaria strain JCM 13864
302129293	AB547655.1	Porphyromonas crevioricanis_cansulci	Porphyromonas cansulci strain JCM 13913
302129296	AB547658.1	Porphyromonas crevioricanis_cansulci	Porphyromonas crevioricanis strain JCM 15906
302129297	AB547659.1	Porphyromonas endodontalis	Porphyromonas endodontalis strain JCM 8526
302129298	AB547660.1	Porphyromonas gingivalis	Porphyromonas gingivalis strain JCM 12257
302129300	AB547662.1	Porphyromonas gingivicanis	Porphyromonas gingivicanis strain JCM 15907
302129301	AB547663.1	Porphyromonas gulae	Porphyromonas gulae strain JCM 13865
302129302	AB547664.1	Porphyromonas levii	Porphyromonas levii strain JCM 13866
302129304	AB547666.1	Porphyromonas macacae	Porphyromonas macacae strain JCM 15984
302129305	AB547667.1	Porphyromonas somerae	Porphyromonas somerae strain JCM 13867
302129291	AB547653.1	Porphyromonas uenonis_asaccharolytica	Porphyromonas asaccharolytica strain JCM 6326
302129306	AB547668.1	Porphyromonas uenonis_asaccharolytica	Porphyromonas uenonis strain JCM 13868
219878161	NR_025300.1	Prevotella albensis	Prevotella albensis strain M384
302129308	AB547670.1	Prevotella amnii	Prevotella amnii strain JCM 14753
302129309	AB547671.1	Prevotella baroniae	Prevotella baroniae strain JCM 13447
302129310	AB547672.1	Prevotella bergensis	Prevotella bergensis strain JCM 13869
302129311	AB547673.1	Prevotella bivia	Prevotella bivia strain JCM 6331
292684252	AB501177.1	Prevotella brevis	Prevotella brevis strain AC3051
265678562	NR_028866.1	Prevotella bryantii	Prevotella bryantii B14
302129313	AB547675.1	Prevotella buccae	Prevotella buccae strain JCM 12245
-	-	Prevotella cluster2	Prevotella OTU47
-	-	Prevotella cluster2	Prevotella OTU46
302129314	AB547676.1	Prevotella cluster2	Prevotella buccalis strain JCM 12246
302129344	AB547706.1	Prevotella cluster2	Prevotella timonensis strain JCM 15640
119638053	AB244773.1	Prevotella copri	Prevotella copri strain CB28
302129315	AB547677.1	Prevotella corporis	Prevotella corporis strain JCM 8529
302129316	AB547678.1	Prevotella dentalis	Prevotella dentalis strain JCM 13448
302129319	AB547681.1	Prevotella dentasini	Prevotella dentasini strain JCM 15908
302129317	AB547679.1	Prevotella denticola	Prevotella denticola strain JCM 13449
302129320	AB547682.1	Prevotella disiens	Prevotella disiens strain JCM 6334
302129322	AB547684.1	Prevotella enoeca	Prevotella enoeca strain JCM 12259
189406714	AB429508.1	Prevotella falsenii	Prevotella falsenii strain 04161
302129323	AB547685.1	Prevotella histicola	Prevotella histicola strain JCM 15637
302129324	AB547686.1	Prevotella intermedia	Prevotella intermedia strain JCM 12248
302129326	AB547688.1	Prevotella loescheii	Prevotella loescheii strain JCM 12249
146142527	EF534315.1	Prevotella maculosa	Prevotella maculosa
302129329	AB547691.1	Prevotella marshii	Prevotella marshii strain JCM 13450
-	-	Prevotella melaninogenica_cluster	Prevotella OTU43
302129331	AB547693.1	Prevotella melaninogenica_cluster	Prevotella melaninogenica strain JCM 6325
302129330	AB547692.1	Prevotella micans	Prevotella micans strain JCM 16134
54606661	AB182486.1	Prevotella multiformis	Prevotella multiformis
62392249	AB200414.1	Prevotella multisaccharivorax	Prevotella multisaccharivorax
302129333	AB547695.1	Prevotella nanceiensis	Prevotella nanceiensis strain JCM 15639
51339823	AY689230.1	Prevotella nigrescens	Prevotella nigrescens strain ChDC B270
302129336	AB547698.1	Prevotella oralis	Prevotella oralis strain JCM 12251
239924939	GQ131410.1	Prevotella oris	Prevotella oris strain F0302
19744807	AF487886.1	Prevotella OTU44	Prevotella OTU44
-	-	Prevotella OTU48	Prevotella OTU48
-	-	Prevotella OTU49	Prevotella OTU49
-	-	Prevotella OTU54	Prevotella OTU54
302129340	AB547702.1	Prevotella oulorum	Prevotella oulorum strain JCM 14966
227430273	AB480535.1	Prevotella pallens_aurantiaca	Prevotella aurantiaca
302129341	AB547703.1	Prevotella pallens_aurantiaca	Prevotella pallens strain JCM 11140
302129343	AB547705.1	Prevotella paludivivens	Prevotella paludivivens strain JCM 13651
119952122	AB278593.1	Prevotella pleuritidis	Prevotella pleuritidis
292684249	AB501174.1	Prevotella ruminicola	Prevotella ruminicola strain AC520
295322743	HM000124.1	Prevotella ruminicola	Prevotella ruminicola strain CLRI2
40363455	AB108826.1	Prevotella salivae	Prevotella salivae
40363454	AB108825.1	Prevotella shahii	Prevotella shahii
119637738	AB244774.1	Prevotella stercorea	Prevotella stercorea strain CB35
285171231	GU413087.1	Prevotella tannerae	Prevotella tannerae clone WWP_SS8_C40
302129345	AB547707.1	Prevotella veroralis	Prevotella veroralis strain JCM 6290
-	-	Prevotellaceae OTU61	Prevotellaceae OTU61
198387761	EU979537.1	Propionibacterium acidifaciens	Propionibacterium acidifaciens strain C3M_31 16S
7707831	AB042288.1	Propionibacterium acnes	Propionibacterium acnes strain ATCC6919
2644976	AJ003055.1	Propionibacterium avidum_propionicum	Propionibacterium avidum strain DSM 4901
2644979	AJ003058.1	Propionibacterium avidum_propionicum	Propionibacterium propionicus strain DSM 43307
4691412	D82046.2	Propionibacterium cyclohexanicum	Propionibacterium cyclohexanicum
3402260	AJ009989.1	Propionibacterium freudenreichii	Propionibacterium freudenreichii isolate JS53
2644978	AJ003057.1	Propionibacterium granulosum	Propionibacterium granulosum strain DSM 20700
7288855	AF234623.1	Propionibacterium microaerophilum	Propionibacterium microaerophilus
47109402	AJ704572.1	Propionibacterium thoenii	Propionibacterium thoenii strain NCFB
2644977	AJ003056.1	Propionimicrobium lymphophilum	Propionibacterium lymphophilum strain DSM 4903
51512133	AY699284.1	Pseudobutyrivibrio ruminis	Pseudobutyrivibrio ruminis isolate M80
325974580	FR773715.1	Pseudomonas aeruginosa	Pseudomonas aeruginosa strain ARB03
3309635	AF074384.1	Pseudomonas gessardii	Pseudomonas gessardii
41778716	AF445285.2	Robinsoniella peoriensis	Robinsoniella peoriensis strain PPC31
12406802	AJ270482.2	Roseburia cluster15	Roseburia hominis strain A2-183
34558697	AY305310.1	Roseburia cluster15	Roseburia faecis strain M72/1
228716944	NR_027557.1	Roseburia cluster15	Roseburia intestinalis strain L1-82
283443752	GU233441.1	Roseburia cluster15	Roseburia cecicola strain GM
23498637	AJ270473.3	Roseburia inulinivorans	Roseburia inulinivorans strain A2-194T
265678757	NR_029062.1	Roseomonas cervicalis	Roseomonas cervicalis strain E7107
167515238	EU266549.1	Ruminococcus bromii	Ruminococcus bromii strain L2-63
157418922	EU139255.1	Ruminococcus gnavus	Ruminococcus gnavus strain A2
310974914	NR_036777.1	Ruminococcus torques	Ruminococcus torques strain VPI B2-51
261887587	GQ914993.1	Scardovia wiggsiae	Scardovia wiggsiae strain 2008322
265678523	NR_028827.1	Shuttleworthia satelles	Shuttleworthia satelles DSM 14600 strain VPI D143K-13
-	-	Sneathia amnii	Sneathia amnii strain Sn35
-	-	Sneathia OTU65	Sneathia OTU65
219878348	NR_025487.1	Sneathia sanguinegens	Sneathia sanguinegens strain CCUG 41628
18031829	AY044916.1	Solobacterium moorei	Solobacterium moorei strain JCM 10645
343198932	NR_044077.1	Sphingobacterium spiritivorum	Sphingobacterium spiritivorum strain NCTC 11386
219857379	NR_024967.1	Sporobacterium olearium	Sporobacterium olearium strain SR1
1199942	D83360.1	Staphylococcus cluster47	Staphylococcus chromogenes strain ATCC 43764
1199947	D83365.1	Staphylococcus cluster47	Staphylococcus felis strain: FD21-2
1199950	D83368.1	Staphylococcus cluster47	Staphylococcus hyicus strain ATCC 11249
1199951	D83369.1	Staphylococcus cluster47	Staphylococcus intermedius strain ATCC 29663
1199952	D83370.1	Staphylococcus cluster47	Staphylococcus lentus strain ATCC 29070
1199954	D83372.1	Staphylococcus cluster47	Staphylococcus schleiferi strain CD22-1
2197118	AF004220.1	Staphylococcus cluster47	Staphylococcus succinus
2950318	Y15856.1	Staphylococcus cluster47	Staphylococcus aureus
70002686	DQ093351.1	Staphylococcus cluster47	Staphylococcus kloosii strain Iv8
71738262	DQ127902.1	Staphylococcus cluster47	Staphylococcus simiae strain CCM 7229
113927874	AB233330.1	Staphylococcus cluster47	Staphylococcus fleurettii strain GTC 1999
164562276	EU350366.1	Staphylococcus cluster47	Staphylococcus equorum strain ST261
171191131	EU373331.1	Staphylococcus cluster47	Staphylococcus pasteuri/Staphylococcus warneri (identical in V1-V3)
171191175	EU373375.1	Staphylococcus cluster47	Staphylococcus pettenkoferi strain TPL06
171191184	EU373384.1	Staphylococcus cluster47	Staphylococcus epidermidis strain HNR19
198417498	EU727181.1	Staphylococcus cluster47	Staphylococcus carnosus strain CIP103274
198417500	EU727183.1	Staphylococcus cluster47	Staphylococcus condimenti strain CIP105760
209407454	FM242137.1	Staphylococcus cluster47	Staphylococcus rostri strain ARI 262T
209943903	EU888120.1	Staphylococcus cluster47	Staphylococcus microti strain CCM 4903
219856846	NR_024665.1	Staphylococcus cluster47	Staphylococcus caprae strain ATCC 35538
219856847	NR_024666.1	Staphylococcus cluster47	Staphylococcus delphini strain ATCC 49171
219856849	NR_024668.1	Staphylococcus cluster47	Staphylococcus lugdunensis strain ATCC 43809
219856851	NR_024670.1	Staphylococcus cluster47	Staphylococcus vitulinus strain ATCC 51145
228715347	NR_027519.1	Staphylococcus cluster47	Staphylococcus capitis subsp. urealyticus strain MAW 8436
237868960	FJ768458.1	Staphylococcus cluster47	Staphylococcus hominis strain GPL6
254803147	GQ222240.1	Staphylococcus cluster47	Staphylococcus xylosus strain 741
265678852	NR_029158.1	Staphylococcus cluster47	Staphylococcus saccharolyticus strain S 1
285206702	GU339231.1	Staphylococcus cluster47	Staphylococcus cohnii strain EH1
297251586	HM113469.1	Staphylococcus cluster47	Staphylococcus saprophyticus strain TD2
307816494	HQ154557.1	Staphylococcus cluster47	Staphylococcus arlettae strain R1-7A
307816495	HQ154558.1	Staphylococcus cluster47	Staphylococcus sciuri strain R1-4A
310974927	NR_036791.1	Staphylococcus cluster47	Staphylococcus lutrae strain M340/94/1
310975033	NR_036897.1	Staphylococcus cluster47	Staphylococcus auricularis strain WK 811M
310975039	NR_036903.1	Staphylococcus cluster47	Staphylococcus gallinarum strain VIII1
310975042	NR_036906.1	Staphylococcus cluster47	Staphylococcus simulans strain MK 148
310975091	NR_036955.1	Staphylococcus cluster47	Staphylococcus haemolyticus strain SM 131
310975117	NR_036981.1	Staphylococcus cluster47	Staphylococcus piscifermentans strain SK03
281022009	GU217535.1	Streptococcus agalactiae	Streptococcus agalactiae strain GDzl
189473872	EU728776.1	Streptococcus alactolyticus	Streptococcus alactolyticus
5690443	AF169354.1	Streptococcus anginosus	Streptococcus anginosus strain VAMC5302
156106973	EU075073.1	Streptococcus canis	Streptococcus canis strain 19-90MP
17225211	AF323911.1	Streptococcus cluster21	Streptococcus gallolyticus
157907442	AB362710.1	Streptococcus cluster21	Streptococcus equinus strain NRIC 1535
163689751	EU163440.1	Streptococcus cluster21	Streptococcus pasteurianus strain 628
163689800	EU163489.1	Streptococcus cluster21	Streptococcus lutetiensis strain 854
310975138	NR_037002.1	Streptococcus cluster21	Streptococcus macedonicus strain LAB617
2183314	AF003930.1	Streptococcus cluster29	Streptococcus pneumoniae
23955499	AF543290.1	Streptococcus cluster29	Streptococcus sanguinis strain ChDC OS38
28274361	AY188347.1	Streptococcus cluster29	Streptococcus cristatus strain ATCC 51100
39985504	AY485599.1	Streptococcus cluster29	Streptococcus pseudopneumoniae strain ATCC BAA-891
39985508	AY485603.1	Streptococcus cluster29	Streptococcus infantis strain ATCC 700779
158906355	EU200182.1	Streptococcus cluster29	Streptococcus mitis
262286131	GU045378.1	Streptococcus cluster29	Streptococcus oralis strain ATCC 700233
310975072	NR_036936.1	Streptococcus cluster29	Streptococcus australis strain AI-1
169302706	EU483241.1	Streptococcus criceti	Streptococcus criceti strain 24328-01
212373316	AB469560.1	Streptococcus dentapri	Streptococcus dentapri
123299269	AB259061.1	Streptococcus dentirousetti	Streptococcus dentirousetti
169302711	EU483246.1	Streptococcus devriesei	Streptococcus devriesei strain 52173-03
5834285	AF176108.1	Streptococcus didelphis	Streptococcus didelphis strain W95-3565-7
1944082	AB002489.1	Streptococcus dysgalactiae	Streptococcus dysgalactiae isolate A25
145694672	EF406002.1	Streptococcus equi	treptococcus equi strain Bd 43/02
46409869	AY584479.1	Streptococcus ferus	Streptococcus ferus strain ATCC 33477
21912537	AJ307888.1	Streptococcus gallinaceus	Streptococcus gallinaceus strain CCUG42692T
2183315	AF003931.1	Streptococcus gordonii	Streptococcus gordonii
189473859	EU728763.1	Streptococcus hyointestinalis	Streptococcus hyointestinalis
46409867	AY584477.1	Streptococcus ictaluri_iniae_parauberis	Streptococcus parauberis strain DSM 6631
92090404	DQ462419.1	Streptococcus ictaluri_iniae_parauberis	Streptococcus ictaluri strain 705-05
296399282	HM053435.1	Streptococcus ictaluri_iniae_parauberis	Streptococcus iniae strain DGX01
4406236	AF104674.1	Streptococcus intermedius_constellatus	Streptococcus intermedius strain 535
30575786	AY277942.1	Streptococcus intermedius_constellatus	Streptococcus constellatus strain 1259
28274369	AY188351.1	Streptococcus macacae	Streptococcus macacae strain ATCC 35911
60101375	AY769997.1	Streptococcus massiliensis	Streptococcus massiliensis strain 4401825
156106981	EU075081.1	Streptococcus minor	Streptococcus minor strain 28-32MP
92111510	DQ462439.1	Streptococcus mutans	Streptococcus mutans strain DJ1
156106964	EU075064.1	Streptococcus orisratti	Streptococcus orisratti strain 9-70MP
114050331	AB182324.1	Streptococcus orisuis	Streptococcus orisuis
219846879	NR_026471.1	Streptococcus ovis	Streptococcus ovis strain S369-98-1
219857214	NR_024842.1	Streptococcus parasanguinis	Streptococcus parasanguinis strain ATCC 15912
161016655	AM774228.1	Streptococcus plurextorum	Streptococcus plurextorum strain 1956-02T
219856815	NR_024634.1	Streptococcus porcinus	Streptococcus porcinus strain 176
83339986	DQ303207.1	Streptococcus pseudoporcinus	Streptococcus pseudoporcinus strain LQ 559-98
4512322	AB023575.1	Streptococcus pyogenes	Streptococcus pyogenes strain JCM 5674
18250678	AJ420201.1	Streptococcus ratti	Streptococcus ratti strain ATCC19645
28274377	AY188353.1	Streptococcus salivarius_thermophilus_vestibularis	Streptococcus vestibularis strain ATCC 49124
152002890	EF990662.1	Streptococcus salivarius_thermophilus_vestibularis	Streptococcus thermophilus strain T1
171191150	EU373350.1	Streptococcus salivarius_thermophilus_vestibularis	Streptococcus salivarius strain HNL13
16660670	AF432856.1	Streptococcus sinensis	Streptococcus sinensis strain HKU4
110432067	DQ677789.1	Streptococcus sobrinus	Streptococcus sobrinus strain ChDC YS212
19352119	AB071340.1	Streptococcus suis	Streptococcus suis strain 194
4512323	AB023576.1	Streptococcus uberis	Streptococcus uberis strain HN1
310975237	NR_037101.1	Streptococcus urinalis	Streptococcus urinalis strain 2285-97
166244608	AB300989.1	Sutterella parvirubra	Sutterella parvirubra strain YIT 11816
121487604	AJ748647.1	Sutterella sanguinis	Sutterella sanguinus strain CCUG 49335T
310975005	NR_036869.1	Syntrophococcus sucromutans	Syntrophococcus sucromutans strain S195
265678926	NR_029234.1	Taylorella equigenitalis	Taylorella equigenitalis ATCC 35865 strain N480/82
-	-	TM7 OTU-H1	TM7 OTU-H1
176249	M88726.1	Treponema pallidum	Treponema pallidum strain TRPRG16S
1785519	D78649.1	Ureaplasma cluster23	Ureaplasma cati
32949295	AF222894	Ureaplasma cluster23	Ureaplasma parvum/Ureaplasma urealyticum (identical in V1-V3)
219846287	NR_025877.1	Ureaplasma cluster23	Ureaplasma canigenitalium strain D6P-C 16S
219846289	NR_025879.1	Ureaplasma cluster23	Ureaplasma felinum strain FT2-B
302703647	HM241735.1	Ureaplasma cluster23	Ureaplasma gallorale
219846288	NR_025878.1	Ureaplasma diversum	Ureaplasma diversum strain A417
343201401	NR_042127.1	Varibaculum cambriense	Varibaculum cambriense strain CCUG 44998
74054266	DQ123542.1	Veillonella atypica_dispar_parvula	Veillonella atypica clone R49
257480631	GQ422726.1	Veillonella atypica_dispar_parvula	Veillonella dispar clone X031
281485358	AB538437.1	Veillonella atypica_dispar_parvula	Veillonella parvula strain JCM 12972
30015003	AY244769.1	Veillonella montpellierensis	Veillonella montpellieriensis strain 2001-112662
325953647	NC_015144.1	Weeksella virosa	Weeksella virosa strain DSM 16922
329025403	AB572036.1	Weissella cibaria	Weissella cibaria strain CAG13
220981188	FM955884.1	Yersinia intermedia_kristensenii	Yersinia kristensenii strain Asd MY-1
228716058	NR_027545.1	Yersinia intermedia_kristensenii	Yersinia intermedia strain ATCC 29909
*Please see the Methods for a description of the species-level taxon assignments.
